# Supplementary material for: Comparative Efficacy of Glucosamine-Based Combination Therapies in Alleviating Knee Osteoarthritis Pain: A Systematic Review and Network Meta-Analysis
Source: J Clin Med. 2024 Dec 6;13(23):7444. doi: 10.3390/jcm13237444 (PMC11641979; doi:10.3390/jcm13237444)
Supplement: Supplementary file 1 [file jcm-13-07444-s001.zip]

Archive with 1 entries (1 files):
- jcm-3308263-supplementary.pdf
